# Supplementary material for: Association of rs9679162 Genetic Polymorphism and Aberrant Expression of Polypeptide N-Acetylgalactosaminyltransferase 14 (GALNT14) in Head and Neck Cancer
Source: Cancers (Basel). 2022 Aug 30;14(17):4217. doi: 10.3390/cancers14174217 (PMC9454803; doi:10.3390/cancers14174217)
Supplement: Supplementary file 1 [file cancers-14-04217-s001.zip]

Archive with 3 entries (2 files):
- cancers-1849351-Supplementary/
- cancers-1849351-Supplementary/cancers-1849351-Figures S1-S3.pdf
- cancers-1849351-Supplementary/cancers-1849351-Table S1 and Table S2.pdf
